# Supplementary material for: Characterization of a new type of neuronal 5-HT G- protein coupled receptor in the cestode nervous system
Source: PLoS One. 2021 Nov 11;16(11):e0259104. doi: 10.1371/journal.pone.0259104 (PMC8584985; doi:10.1371/journal.pone.0259104)
Supplement: S1 Data — (XLSX) [file pone.0259104.s006.xlsx]

## Sheet: Fig 3 A raw data
Data used for Fig 3A. Concentration-response curve obtained with 5-HT (concentrations are shown in blue and expressed in micromolar). Relative fluorescence units obtained with an stable cell line (HEK293-GNA15) transfected with Eca-5-HT1a using 3 biological replicates (R1-3), with 3 technical replicates performed per each biological replicate.
Time	0			Ave	S.e.m		0.0001			Ave	S.e.m		0.001			Ave	S.e.m		0.01			Ave	S.e.m		0.1			Ave	S.e.m		1			Ave	S.e.m		10			Ave	S.e.m		100			Ave	S.e.m
	R 1	R 2	R 3				R 1	R 2	R 3				R 1	R 2	R 3				R1	R2	R3				R1	R2	R3				R1	R2	R3				R1	R2	R3				R1	R2	R3
0	279.89	279.89	279.89	279.89	0		279.89	279.89	279.89	279.89	0		279.89	279.89	279.89	279.89	0		279.89	279.89	279.89	279.89	0		279.89	279.89	279.89	279.89	0		279.89	279.89	279.89	279.89	0		279.89	279.89	279.89	279.89	0		279.89	279.89	279.89	279.89	0
1	319.85	311.18	306.1	312.377	4.01413		271.68	280.1	275.98	275.92	2.43083		227.1	256.02	272.47	251.863	13.2611		315.64	309.56	316.52	313.907	2.18813		279.35	277.23	276.34	277.64	0.892767		253.01	307.06	256.6	272.223	17.4491		234.35	261.02	239.97	245.113	8.11711		319.94	289.8	314.05	307.93	9.22308
2	311.68	299.43	287.35	299.487	7.02352		255.64	223.55	216.31	231.833	12.0854		258.93	280.18	306.18	281.763	13.6629		312.18	316.81	286.48	305.157	9.4335		250.64	262.64	260.26	257.847	3.66825		217.76	256.56	224.8	233.04	11.9343		281.76	283.98	263.72	276.487	6.41542		336.89	320.1	333.14	330.043	5.08816
3	275.31	305.85	272.64	284.6	10.6529		278.31	292.55	283.93	284.93	4.14103		240.72	245.56	292.18	259.487	16.4063		286.31	262.76	266.52	271.863	7.30443		293.52	289.56	282.76	288.613	3.142		299.56	321.18	291.64	304.127	8.82787		257.68	234.48	221.6	237.92	10.5565		310.52	317.8	298.64	308.987	5.5839
4	303.22	304.97	325.18	311.123	7.04647		272.77	256.72	257.43	262.307	5.23568		268.1	251.14	294.39	271.21	12.5817		310.97	305.51	279.6	298.693	9.67591		247.31	262.48	285.39	265.06	11.0682		236.26	288.14	251.68	258.693	15.3815		279.51	273.68	259.52	270.903	5.93527		352.19	351.26	349.72	351.057	0.720239
5	279.22	284.76	263.93	275.97	6.22881		279.77	264.35	286.14	276.753	6.46855		255.26	250.43	289.68	265.123	12.3572		317.22	310.85	284.06	304.043	10.1595		226.31	242.23	237.8	235.447	4.74395		258.76	299.47	252.72	270.317	14.6806		300.05	285.52	279.31	288.293	6.14561		342.98	317.89	340.55	333.807	7.98919
6	306.97	335.89	312.18	318.347	8.89967		288.72	275.3	280.89	281.637	3.89197		216.97	218.85	259.52	231.78	13.8806		300.31	299.18	279.98	293.157	6.5964		252.14	287.27	275.39	271.6	10.3167		204.51	266.97	261.68	244.387	19.9967		262.39	258.18	233.14	251.237	9.12959		329.56	325.35	308.64	321.183	6.38833
7	283.76	299.97	266.81	283.513	9.57326		247.89	233.18	233.06	238.043	4.92346		255.43	269.02	301.81	275.42	13.7659		314.06	331.72	298.89	314.89	9.48629		238.14	252.06	238.76	242.987	4.5402		217.89	260.72	214.47	231.027	14.8795		301.89	285.68	264.22	283.93	10.9095		323.48	309.39	319.68	317.517	4.2088
8	262.26	244.31	262.43	256.333	6.01187		272.18	272.64	255.52	266.78	5.63157		272.6	267.14	306.06	281.933	12.1659		266.93	281.68	257.93	268.847	6.92269		222.72	243.48	240.97	235.723	6.54192		282.72	302.85	270.72	285.43	9.37359		308.72	301.1	297.18	302.333	3.38791		273.27	272.3	268.76	271.443	1.37058
9	315.68	297.35	304.85	305.96	5.32044		269.02	265.26	244.27	259.517	7.70022		263.97	268.72	312.68	281.79	15.5057		325.6	329.72	312.27	322.53	5.26606		230.85	242.48	235.39	236.24	3.38409		217.31	258.35	215.97	230.543	13.9087		298.64	281.56	261.97	280.723	10.594		349.19	341.68	332.64	341.17	4.78437
10	252.22	250.06	262.35	254.877	3.78833		271.18	263.72	269.23	268.043	2.23376		276.93	282.14	324.6	294.557	15.0968		283.93	308.14	280.73	290.933	8.65278		234.1	217.06	242.68	231.28	7.52906		270.76	303.14	265.93	279.943	11.6818		293.35	278.89	286.39	286.21	4.17521		284.6	305.14	291.09	293.61	6.06178
11	303.31	291.14	292.93	295.793	3.79369		319.64	324.39	309.6	317.877	4.35959		248.06	272.68	302.43	274.39	15.7185		268.56	248.51	259.35	258.807	5.79431		266.64	269.77	254.47	263.627	4.66664		275.64	315.52	280.14	290.433	12.6104		284.72	260.52	258.52	267.92	8.41982		317.85	259.35	296.59	291.263	17.0962
12	308.93	316.72	324.14	316.597	4.39118		266.72	276.3	264.98	269.333	3.51936		227.18	223.1	270.72	240.333	15.2389		317.76	293.64	284.68	298.693	9.87798		290.52	311.14	306.84	302.833	6.28056		234.93	273.14	271.39	259.82	12.4552		286.22	259.23	253.81	266.42	10.0229		306.27	307.18	315.76	309.737	3.0231
13	283.93	281.64	302.56	289.377	6.62473		294.27	285.72	281.56	287.183	3.7413		268.81	247.02	312.89	276.24	19.3745		277.31	287.22	253.68	272.737	9.94852		257.6	301.64	276.51	278.583	12.7554		270.68	312.6	267.6	283.627	14.5139		279.76	268.35	264.72	270.943	4.53117		269.27	290.22	284.01	281.167	6.2126
14	319.64	312.85	310.1	314.197	2.83508		306.35	272.47	256.23	278.35	14.7641		249.6	227.02	283.64	253.42	16.456		341.97	312.85	288.73	314.517	15.3916		287.6	278.43	294.09	286.707	4.54267		250.76	302.81	257.26	270.277	16.3745		253.68	238.02	226.18	239.293	7.96406		294.85	334.72	302.3	310.623	12.2388
15	277.35	306.64	280.77	288.253	9.24619		236.56	256.76	249.56	247.627	5.91082		282.97	267.89	324.89	291.917	17.0517		316.81	306.56	298.68	307.35	5.24856		240.85	256.81	224.43	240.697	9.34762		218.14	249.47	221.6	229.737	9.91709		317.89	291.48	290.43	299.933	8.98345		336.1	338.76	320.76	331.873	5.60947
16	302.01	290.47	289.68	294.053	3.98486		291.06	291.64	267.27	283.323	8.02841		249.6	254.93	298.35	267.627	15.4385		277.35	318.22	279.68	291.75	13.2521		275.22	282.27	270.68	276.057	3.3718		289.68	307.1	296.72	297.833	5.05944		275.26	241.14	233.02	249.807	12.9407		319.77	311.93	286.8	306.167	9.9443
17	290.35	300.39	287.39	292.71	3.93392		249.85	231.26	228.52	236.543	6.70018		258.14	281.27	309.72	283.043	14.9162		299.51	300.72	261.93	287.387	12.7331		271.27	272.23	256.18	266.56	5.19739		251.35	282.77	225.93	253.35	16.4387		307.93	298.68	248.31	284.973	18.5251		370.35	340.18	334.09	348.207	11.2104
18	285.97	270.72	267.52	274.737	5.69212		283.81	263.51	287.77	278.363	7.51413		255.6	267.22	298.68	273.833	12.8682		288.56	299.81	275.43	287.933	7.04487		227.22	231.73	237.14	232.03	2.86758		254.43	308.39	269.18	277.333	16.1015		286.72	288.68	271.02	282.14	5.58871		321.94	313.76	291.72	309.14	9.02442
19	293.93	318.89	287.35	300.057	9.60633		270.35	247.89	245.52	254.587	7.9113		229.68	217.85	248.27	231.933	8.85348		294.93	324.76	278.06	299.25	13.6531		265.97	284.06	278.26	276.097	5.33298		238.76	289.31	244.43	257.5	15.989		296.1	274.85	265.77	278.907	8.98739		355.44	332.97	339.22	342.543	6.69598
22.203	266.56	300.89	284.23	283.893	9.91165		298.68	314.39	295.52	302.863	5.83508		255.14	275.89	304.89	278.64	14.4273		302.1	319.68	273.14	298.307	13.5682		321.97	322.27	289.55	311.263	10.857		309.97	331.22	297.18	312.79	9.92715		279.01	274.64	273.14	275.597	1.76074		308.27	329.8	295.14	311.07	10.103
23.203	305.31	305.18	290.73	300.407	4.83848		319.72	278.72	238.85	279.097	23.3459		335.85	272.97	284.39	297.737	19.3397		350.64	351.85	297.18	333.223	18.0251		325.97	311.64	266.51	301.373	17.9158		302.14	317.77	258.64	292.85	17.6901		342.14	281.98	262.77	295.63	23.907		369.35	367.47	346.05	360.957	7.47307
24.203	300.89	297.97	257.02	285.293	14.1618		325.27	277.43	252.64	285.113	21.3155		332.14	292.81	310.81	311.92	11.3672		352.76	342.14	295.85	330.25	17.4711		282.18	271.89	248.47	267.513	9.97426		312.6	341.02	277.3	310.307	18.4301		333.43	290.81	286.77	303.67	14.9256		324.35	335.01	315.22	324.86	5.71857
25.203	358.85	309.68	301.02	323.183	18.0077		315.72	296.43	272.81	294.987	12.4081		284.56	261.77	279.18	275.17	6.87765		353.72	343.93	288.43	328.693	20.3291		345.77	305.39	279.64	310.267	19.2452		306.72	313.56	246.6	288.96	21.2718		306.18	263.85	237.68	269.237	19.9568		361.52	355.97	311.26	342.917	15.9092
26.203	312.01	302.43	277.68	297.373	10.2277		292.89	276.18	230.77	266.613	18.5595		321.39	285.35	285.72	297.487	11.9521		379.81	352.1	294.39	342.1	25.1604		292.1	260.56	244.89	265.85	13.8827		284.72	282.02	234.8	267.18	16.2088		351.55	332.68	288.81	324.347	18.5846		337.52	349.93	307.05	331.5	12.7391
27.203	405.51	333.97	329.73	356.403	24.5838		383.02	366.97	314.56	354.85	20.6709		414.22	386.93	401.47	400.873	7.88359		396.76	377.68	377.02	383.82	6.4728		406.22	339.73	321.55	355.833	25.7342		425.06	431.22	411.22	422.5	5.91369		412.97	405.27	416.6	411.613	3.34029		418.94	385.72	375.01	393.223	13.2248
28.203	447.06	473.31	374.43	431.6	29.5724		520.35	488.18	471.06	493.197	14.4482		484.39	483.85	447.06	471.767	12.3543		602.72	445.97	423.35	490.68	56.3993		503.68	541.52	435.51	493.57	31.0171		539.39	742.77	467.55	583.237	82.4185		519.18	711.18	428.52	552.96	83.3266		643.77	655.3	519.18	606.083	43.579
29.203	282.26	226.72	267.02	258.667	16.5681		313.18	291.6	307.56	304.113	6.46358		386.26	317.43	331.85	345.18	20.9576		351.35	306.97	300.27	319.53	16.0271		513.1	405.52	451.05	456.557	31.1775		397.14	386.06	496.76	426.653	35.199		283.8	386.77	322.68	331.083	30.0204		408.44	369.3	481.84	419.86	32.9855
30.203	267.93	141.18	248.02	219.043	39.3536		430.85	444.35	506.14	460.447	23.1767		694.76	494.18	430.56	539.833	79.6107		298.72	442.35	387.56	376.21	41.849		542.52	374.52	400.47	439.17	52.2152		398.22	380.6	370.05	382.957	8.21691		540.22	464.81	524.89	509.973	23.0112		537.77	678.68	577.89	598.113	41.9152
31.203	104.72	-83.15	-21.57	-3.78956e-14	55.2954		120.31	88.14	189.39	132.613	29.8687		137.18	51.31	87.64	92.0433	24.8861		41.18	126.51	22.48	63.39	32.0183		230.14	67.23	98.01	131.793	49.9697		82.72	33.39	112.68	76.2633	23.1156		112.39	215.73	257.14	195.087	43.0417		488.69	439.01	395.64	441.113	26.8818
32.203	153.76	-87.82	-21.19	14.9167	72.037		131.72	14.47	163.18	103.123	45.2474		134.31	71.06	93.89	99.7533	18.4926		20.39	104.68	-1.19	41.2933	32.2998		351.72	276.27	250.93	292.973	30.2705		427.64	321.06	408.43	385.71	32.7972		482.8	548.31	568.52	533.21	25.8714		781.39	882.51	698.8	787.567	53.1224
33.203	190.51	-22.94	24.43	64	64.7162		122.6	-48.49	123.52	65.8767	57.184		78.06	20.18	31.89	43.3767	17.6681		121.51	174.26	101.6	132.457	21.6775		609.1	564.14	515.14	562.793	27.1323		820.81	735.56	817.01	791.127	27.805		901.6	900.23	903.89	901.907	1.06762		1247.64	1392.47	1130.39	1256.83	75.7955
34.203	228.31	27.22	68.31	107.947	61.3395		138.93	-73.53	94.64	53.3467	64.7139		115.68	78.93	73.02	89.21	13.3445		259.35	276.18	250.39	261.973	7.5596		901.56	929.77	843.47	891.6	25.4055		1201.64	1144.72	1140.39	1162.25	19.7346		1302.18	1283.77	1296.97	1294.31	5.47881		1731.98	1884.01	1540.93	1718.97	99.252
35.203	221.14	58.06	81.52	120.24	50.9025		145.02	-76.57	96.31	54.92	67.2319		49.64	46.27	55.85	50.5867	2.80572		290.89	345.56	371.6	336.017	23.7826		1130.85	1286.31	1214.59	1210.58	44.9221		1599.26	1551.93	1505.72	1552.3	27.0033		1665.51	1597.89	1601.27	1621.56	21.9983		2090.48	2237.14	1850.8	2059.47	112.599
36.203	239.39	89.76	123.14	150.763	45.3489		121.27	-87.49	74.06	35.9467	63.2051		102.1	79.52	110.97	97.53	9.36197		487.39	526.68	581.68	531.917	27.3448		1441.22	1594.1	1530.34	1521.89	44.3346		1883.72	1867.35	1772.22	1841.1	34.761		2107.51	2006.1	1945.43	2019.68	47.2786		2521.52	2631.47	2244.89	2465.96	115.002
37.203	250.56	105.22	134.89	163.557	44.3368		146.52	-51.2	73.56	56.2933	57.7261		120.89	118.43	118.85	119.39	0.759737		710.22	701.6	801.31	737.71	31.8972		1672.47	1890.93	1780.93	1781.44	63.0645		2214.47	2223.81	2033.64	2157.31	61.8921		2431.14	2315.68	2194.85	2313.89	68.2169		2797.98	2900.35	2471.89	2723.41	129.184
38.203	315.97	187.51	205.77	236.417	40.1244		165.72	-34.45	82.48	71.25	58.0563		117.68	96.02	118.27	110.657	7.32031		877.43	908.68	1013.52	933.21	41.1559		1951.77	2191.06	2062.64	2068.49	69.139		2479.06	2480.47	2254.76	2404.76	75.0028		2690.39	2571.48	2435.97	2565.95	73.4968		3094.52	3206.51	2747.43	3016.15	138.196
39.203	313.56	167.56	182.6	221.24	46.3637		152.39	-51.82	60.14	53.57	59.0418		190.06	172.85	169.52	177.477	6.36468		1058.93	1132.56	1215.23	1135.57	45.1451		2149.81	2405.02	2250.09	2268.31	74.2337		2729.47	2706.85	2459.43	2631.92	86.4902		3004.85	2878.18	2619.39	2834.14	113.431		3314.81	3437.35	2989.55	3247.24	133.611
40.203	316.81	191.31	187.93	232.017	42.4079		193.02	2.22	76.73	90.6567	55.5176		218.85	197.35	209.81	208.67	6.23263		1245.72	1282.76	1374.68	1301.05	38.3347		2317.77	2658.56	2457.76	2478.03	98.8983		2989.26	2989.27	2694.89	2891.14	98.125		3213.8	3072.18	2815.64	3033.87	116.524		3467.06	3555.05	3110.72	3377.61	135.841
41.203	353.81	222.47	219.93	265.403	44.2094		209.93	41.26	117.85	123.013	48.7592		233.14	215.43	217.72	222.097	5.5611		1433.1	1491.76	1562.64	1495.83	37.4504		2499.93	2909.6	2679.93	2696.49	118.551		3192.93	3196.06	2901.05	3096.68	97.8192		3391.01	3217.93	2904.02	3170.99	142.528		3698.27	3769.97	3284.64	3584.29	151.25
42.203	360.76	252.01	240.02	284.263	38.4046		198.02	42.8	98.14	112.987	45.4189		327.39	282.68	302.93	304.333	12.9257		1628.81	1689.43	1755.23	1691.16	36.5045		2628.89	3017.93	2805.89	2817.57	112.458		3356.6	3362.27	2980.89	3233.25	126.192		3570.18	3439.39	3126.06	3378.54	131.767		3856.14	3922.8	3428.59	3735.84	154.827
43.203	436.85	286.51	300.27	341.21	47.9847		227.39	90.8	130.18	149.457	40.591		365.6	317.97	334.35	339.307	13.9712		1737.14	1804.39	1832.6	1791.38	28.3147		2771.64	3193.48	2997.47	2987.53	121.876		3547.64	3561.72	3137.97	3415.78	138.963		3687.1	3479.77	3186.43	3451.1	145.24		4036.52	4054.68	3574.59	3888.6	157.091
44.203	451.47	341.81	374.68	389.32	32.4914		203.22	96.22	142.89	147.443	30.972		365.18	302.27	322.56	330.003	18.538		1908.31	1988.64	1975.02	1957.32	24.8201		2925.06	3351.35	3172.09	3149.5	123.577		3675.56	3651.14	3233.35	3520.02	143.507		3860.05	3652.39	3296.72	3603.05	164.48		4212.69	4212.22	3742.43	4055.78	156.675
45.203	458.22	358.39	373.18	396.597	31.1061		188.68	125.72	127.68	147.36	20.6677		477.6	363.77	404.1	415.157	33.3217		2022.31	2105.31	2086.73	2071.45	25.1486		3038.56	3489.31	3243.76	3257.21	130.294		3815.56	3779.14	3354.85	3649.85	147.874		3924.14	3745.93	3389.89	3686.65	157.047		4273.6	4305.01	3818.34	4132.32	157.25
46.203	522.97	437.39	430.73	463.697	29.699		148.35	125.14	112.06	128.517	10.6112		482.43	380.06	376.31	412.933	34.7652		2162.64	2289.06	2216.56	2222.75	36.6255		3174.81	3628.02	3386.89	3396.57	130.92		3907.72	3898.89	3422.47	3743.03	160.299		4034.8	3837.56	3437.27	3769.88	175.78		4388.06	4421.05	3940.76	4249.96	154.891
47.203	509.43	418.68	406.35	444.82	32.5005		162.06	95.6	118.81	125.49	19.4739		600.43	477.31	466.93	514.89	42.8748		2328.26	2427.76	2355.77	2370.6	29.6644		3192.81	3660.31	3417.51	3423.54	134.989		3917.31	3939.52	3436.18	3764.34	164.204		4146.05	3933.06	3553.18	3877.43	173.392		4550.35	4526.35	4098.51	4391.74	146.777
48.203	526.6	449.39	440.89	472.293	27.264		189.97	151.39	176.98	172.78	11.3333		632.64	488.35	499.31	540.1	46.378		2406.56	2506.01	2375.18	2429.25	39.4345		3305.85	3801.18	3543.43	3550.15	143.029		4075.56	4126.56	3561.6	3921.24	180.422		4187.18	3959.02	3555.77	3900.66	184.594		4592.14	4603.85	4132.26	4442.75	155.282
49.203	557.43	474.35	467.77	499.85	28.8526		144.93	111.64	126.27	127.613	9.63344		723.39	548.22	539.35	603.653	59.9231		2482.85	2579.39	2432.23	2498.16	43.1653		3347.77	3859.89	3589.89	3599.18	147.909		4081.06	4116.85	3543.55	3913.82	185.423		4311.76	4097.18	3691.77	4033.57	181.78		4711.94	4721.93	4237.09	4556.99	159.974
50.203	528.18	474.26	449.02	483.82	23.3461		210.77	175.47	186.27	190.837	10.4429		773.64	591.56	596.14	653.78	59.9446		2550.72	2650.81	2482.81	2561.45	48.7931		3350.02	3877.52	3580.01	3602.52	152.691		4206.01	4212.89	3637.76	4018.89	190.574		4358.76	4090.35	3660.85	4036.65	203.25		4760.69	4741.26	4284.26	4595.4	155.673
51.203	615.93	545.1	489.98	550.337	36.4528		183.56	148.14	151.52	161.073	11.2856		755.18	563.81	559.52	626.17	64.5169		2608.31	2726.51	2504.56	2613.13	64.1167		3434.77	3993.18	3703.55	3710.5	161.237		4219.01	4244.31	3686.47	4049.93	181.877		4377.43	4137.52	3720.22	4078.39	192.01		4865.77	4859.51	4363.59	4696.29	166.36
52.203	578.85	513.01	471.31	521.057	31.3038		198.39	157.43	149.06	168.293	15.2411		837.1	613.18	596.93	682.403	77.4905		2677.01	2792.22	2588.43	2685.89	58.9963		3482.06	3994.02	3721.93	3732.67	147.888		4225.31	4240.14	3704.14	4056.53	176.247		4486.22	4197.18	3761.31	4148.24	210.69		4905.19	4919.39	4402.76	4742.45	169.893
53.203	601.6	527.97	499.06	542.877	30.5247		190.52	164.14	147.68	167.447	12.4769		876.18	653.14	627.02	718.78	79.0604		2709.35	2774.56	2569.35	2684.42	60.5363		3476.56	4016.31	3729.89	3740.92	155.91		4292.6	4344.77	3746.01	4127.79	191.485		4529.64	4214.39	3796.64	4180.22	212.287		4898.44	4870.1	4395.93	4721.49	162.985
54.203	599.93	557.39	531.02	562.78	20.0743		226.27	180.51	183.31	196.697	14.8087		880.64	633.93	636.93	717.167	81.7413		2775.6	2886.56	2635.02	2765.73	72.781		3501.85	4057.64	3773.43	3777.64	160.457		4328.51	4341.18	3782.35	4150.68	184.201		4461.6	4169.35	3777.52	4136.16	198.173		4938.31	4918.47	4469.55	4775.44	153.054
55.203	577.97	508.56	507.18	531.237	23.3701		207.31	172.93	170.6	183.613	11.8674		974.51	730.89	715.35	806.917	83.9167		2805.51	2902.72	2606.68	2771.64	87.1215		3466.97	4062.6	3756.51	3762.03	171.966		4319.35	4320.72	3775.1	4138.39	181.645		4589.93	4268.89	3863.47	4240.76	210.182		4978.85	4964.47	4502.34	4815.22	156.495
56.203	603.31	562.68	519.81	561.933	24.1073		262.27	217.51	208.93	229.57	16.5365		933.68	699.97	698.97	777.54	78.0705		2779.89	2871.6	2597.73	2749.74	80.4839		3517.64	4124.98	3774.59	3805.74	176.014		4334.1	4338.81	3781.55	4151.49	184.973		4495.43	4230.6	3796.6	4174.21	203.696		5032.27	5006.05	4547.59	4861.97	157.372
57.203	638.93	592.1	552.81	594.613	24.8924		211.97	177.35	166.89	185.403	13.6222		932.06	704.22	671.85	769.377	81.8766		2832.76	2911.76	2628.77	2791.1	84.3064		3498.64	4119.23	3797.3	3805.06	179.191		4275.26	4301.68	3727.76	4101.57	187.059		4562.05	4268.77	3862.68	4231.17	202.764		5148.19	5091.68	4617.93	4952.6	168.128
58.203	641.06	568.6	527.43	579.03	33.2141		257.18	234.72	229.43	240.443	8.50653		993.47	760.77	719.81	824.683	85.2176		2811.26	2916.43	2625.23	2784.31	85.1356		3471.6	4072.23	3778.43	3774.09	173.401		4309.93	4323.06	3767.18	4133.39	183.144		4556.05	4290.43	3831.27	4225.92	211.698		5104.64	5061.8	4609.59	4925.34	158.36
59.203	655.85	639.31	588.6	627.92	20.2315		239.72	169.47	179.18	196.123	21.9778		935.64	704.56	700.77	780.323	77.666		2854.1	2927.85	2629.6	2803.85	89.6885		3485.89	4136.06	3784.59	3802.18	187.894		4226.47	4266.64	3751.26	4081.46	165.505		4585.93	4278.68	3846.02	4236.88	214.614		5127.19	5072.1	4642.68	4947.32	153.15
60.203	613.01	589.89	540.23	581.043	21.4704		201.02	145.3	144.35	163.557	18.7337		990.68	738.6	744.68	824.653	83.0319		2899.76	2973.22	2703.81	2858.93	80.4068		3409.27	4013.89	3726.76	3716.64	174.612		4176.47	4200.85	3651.22	4009.51	179.285		4581.6	4300.23	3841.77	4241.2	215.6		5200.77	5135.01	4696.97	5010.92	158.117
61.203	623.47	586.35	527.81	579.21	27.8445		214.18	165.3	162.89	180.79	16.7095		968.18	711.89	718.31	799.46	84.3804		2861.14	2941.56	2635.93	2812.88	91.4685		3416.39	4070.35	3719.93	3735.56	188.944		4223.06	4271.27	3738.97	4077.77	169.969		4517.14	4227.48	3823.81	4189.48	201.047		5152.73	5112.8	4652.18	4972.57	160.609
62.203	587.14	556.93	507.64	550.57	23.1689		187.22	145.47	156.81	163.167	12.4642		1025.76	790.39	772.6	862.917	81.5835		2853.89	2923.51	2632.43	2803.28	87.7557		3331.06	3994.23	3657.47	3660.92	191.448		4110.68	4136.47	3625.97	3957.71	166.035		4585.85	4304.02	3846.22	4245.36	215.518		5235.52	5168.89	4734.76	5046.39	156.998
63.203	556.14	511.35	469.35	512.28	25.0584		243.85	163.22	196.27	201.113	23.4015		1048.35	772.89	776.43	865.89	91.2357		2767.64	2881.18	2608.73	2752.52	79.0122		3293.18	3940.1	3604.05	3612.44	186.797		4168.51	4182.72	3668.55	4006.59	169.071		4593.89	4271.1	3863.93	4242.97	211.19		5204.73	5143.8	4689.51	5012.68	162.539
64.203	600.18	557.01	505.48	554.223	27.373		237.56	213.6	202.93	218.03	10.2393		1003.26	761.81	750.72	838.597	82.3939		2715.51	2818.18	2555.06	2696.25	76.5642		3318.06	3934.14	3600.64	3617.61	178.049		4136.18	4167.56	3624.64	3976.13	175.977		4546.89	4245.64	3778.02	4190.18	223.679		5164.02	5128.3	4668.72	4987.01	159.48
65.203	533.56	518.64	474.56	508.92	17.7117		203.43	144.8	149.43	165.887	18.8192		989.76	730.27	780.85	833.627	79.4204		2747.26	2846.64	2552.98	2715.63	86.2352		3258.22	3885.68	3553.43	3565.78	181.237		4092.6	4103.18	3561.55	3919.11	178.806		4555.72	4252.93	3788.6	4199.08	223.079		5244.73	5193.76	4719.22	5052.57	167.323
66.203	562.43	504.47	451.48	506.127	32.0392		194.06	147.01	145.23	162.1	15.9883		985.39	747.64	749.31	827.447	78.9731		2682.14	2758.85	2503.6	2648.2	75.6136		3232.14	3861.81	3537.64	3543.86	181.797		4056.01	4035.68	3529.72	3873.8	172.142		4498.35	4237.06	3811.72	4182.38	200.09		5190.98	5146.35	4649.18	4995.5	173.64
67.203	520.1	530.72	436.02	495.613	29.954		216.31	145.01	167.85	176.39	21.0208		926.31	716.39	743.31	795.337	65.9461		2707.51	2782.85	2492.68	2661.01	86.9312		3181.02	3833.68	3491.97	3502.22	188.476		4020.06	4049.47	3512.39	3860.64	174.332		4447.01	4155.31	3720.18	4107.5	211.175		5265.94	5178.89	4707.22	5050.68	173.56
68.203	486.81	455.89	391.89	444.863	27.9502		200.52	151.14	166.73	172.797	14.5739		975.76	769.31	780.64	841.903	67.0082		2654.35	2725.18	2457.39	2612.31	80.1116		3129.52	3751.81	3405.3	3428.88	180.026		3972.64	3970.47	3454.39	3799.17	172.389		4493.26	4222.77	3808.6	4174.88	199.09		5197.19	5120.05	4672.97	4996.74	163.408
69.203	513.22	483.1	419.68	472	27.5671		225.85	156.89	171.73	184.823	20.9559		932.64	724.47	767.1	808.07	63.4891		2600.35	2672.26	2398.93	2557.18	81.8027		3126.47	3755.02	3422.34	3434.61	181.55		3956.6	3950.56	3439.6	3782.25	171.336		4404.18	4101.35	3685.97	4063.83	208.176		5237.48	5170.1	4724.43	5044	160.966
70.203	524.93	493.76	422.23	480.307	30.4005		176.43	141.51	142.93	153.623	11.4107		922.76	732.27	763.68	806.237	58.963		2576.26	2685.06	2393.93	2551.75	84.9308		3079.97	3695.93	3376.47	3384.12	177.854		3851.22	3891.02	3381.6	3707.95	163.577		4416.22	4126.68	3705.64	4082.85	206.294		5299.35	5226.55	4775.51	5100.47	163.833
71.203	529.89	472.68	393.39	465.32	39.5756		254.43	162.68	199.06	205.39	26.6744		920.64	735.39	751.6	802.543	59.2335		2508.6	2579.72	2331.43	2473.25	73.8223		3032.81	3623.64	3292.26	3316.24	170.979		3863.97	3880.1	3374.72	3706.26	165.837		4347.68	4092.43	3664.72	4034.94	199.238		5234.44	5146.93	4663.3	5014.89	177.601
72.203	528.26	481.01	411.56	473.61	33.891		195.64	147.76	151.27	164.89	15.4084		877.76	698.64	707.18	761.193	58.3354		2479.64	2592.93	2330.1	2467.56	76.1127		3016.18	3616.06	3276.18	3302.81	173.681		3793.06	3777.97	3292.89	3621.31	164.266		4334.43	4081.18	3643.39	4019.67	201.843		5250.56	5197.47	4730.64	5059.56	165.171
73.203	488.01	443.85	363.02	431.627	36.5955		149.22	94.26	105.64	116.373	16.7487		903.81	696.85	738.22	779.627	63.2297		2502.14	2602.01	2330.89	2478.35	79.1646		2906.1	3512.48	3190.39	3202.99	175.16		3720.18	3689.85	3212.26	3540.76	164.485		4337.01	4080.93	3654.06	4024	199.195		5261.81	5209.22	4732.09	5067.71	168.494
74.203	523.6	465.51	371.1	453.403	44.4372		195.68	143.68	123.06	154.14	21.6061		855.43	661.18	680.68	732.43	61.7571		2448.64	2522.89	2279.31	2416.95	72.079		2919.1	3509.68	3196.09	3208.29	170.595		3708.72	3725.6	3250.39	3561.57	155.666		4258.8	4018.35	3591.52	3956.22	195.116		5223.48	5156.14	4673.76	5017.79	173.112
75.203	467.72	454.26	329.85	417.277	43.8857		139.77	131.01	113.35	128.043	7.7697		876.1	714.89	744.14	778.377	49.5859		2421.68	2523.1	2276.31	2407.03	71.6177		2812.06	3404.02	3066.34	3094.14	171.449		3623.72	3595.06	3121.18	3446.65	162.947		4278.97	4003.64	3566.81	3949.81	207.337		5269.85	5179.3	4714.43	5054.53	172.046

## Sheet: Fig 3 B raw data
Data used for Fig 3B and EC50 value calculation. Concentration-response relationships to 5-HT measuring peak amplitude of 5-HT evoked fluorescence change (measured as a percentages) in cells expressing Eca-5-HT1a (Right data chart), or untransfected HEK293-GNA15 cell line (Left data chart). The EC50 data calculation and the EC50 raw data was included in the data chart below. Averages for each bio…
Control							Eca-5-HT1a
	R1	R2	R3	Ave	S.e.m.		R1	R2	R3	Ave	S.e.m.
0	4.2728	5.67104	1.53181	3.82522	1.21567		10.2462	9.79423	9.22383	9.75474	0.295778
1e-10	3.57799	1.08564	0.448326	1.70399	0.954894		3.69474	3.08044	3.39977	3.39165	0.17738
1e-09	4.91817	2.25153	1.11226	2.76065	1.12778		17.7249	14.3402	16.3439	16.1363	0.982588
1e-08	6.06114	3.88266	2.99231	4.31204	0.911537		48.8089	51.5598	50.3384	50.2357	0.795789
1e-07	5.60922	6.57809	3.38163	5.18964	0.946286		58.2781	70.8268	70.8267	66.6439	4.18288
1e-06	5.24565	3.70407	2.53544	3.82838	0.784834		72.7767	74.5451	70.9337	72.7519	1.04261
1e-05	3.32177	4.63705	1.9766	3.3118	0.768022		83.3981	79.0368	77.6907	80.0419	1.72254
0.0001	10.2877	10.2303	9.5312	10.0164	0.243168		100	100	100	100	0
EC50 (nM)	7.21	7.01	9	7.74	0.63264

## Sheet: Fig 3 C raw data
Data used for Fig 3 C. Relative fluorescence units obtained for 2 biological replicates (R1-2), for the HEK293-GNA15 cell line alone or HEK293-GNA15 cells transfected with Eca-5-HT1a. For this experiments, five technical replicates were performed per each biological replicate.
		5-HT				Tryp				Tyra				Octo				Ach				His				Dopa				Control
		R1	R2	average	s.e.m	R1	R2	average	s.e.m	R1	R2	average	s.e.m	R1	R2	average	s.e.m	R1	R2	average	s.e.m	R1	R2	average	s.e.m	R1	R2	average	s.e.m	R1	R2	average	s.e.m
	Vehicle	1.05315	0.83137	0.942261	0.110891	1.0086	0.725332	0.866964	0.141632	1.02994	0.750368	0.890156	0.139787	1.03381	0.444036	0.738923	0.294888	1.10802	0.639912	0.873968	0.234056	1.15502	1.05596	1.10549	0.0495255	1.03181	0.910898	0.971352	0.0604535	1	1	1	0
	Eca-5-HT1a	1.73213	4.07239	2.90226	1.17013	1.49155	2.99386	2.24271	0.751156	1.02913	0.463804	0.746468	0.282664	0.984932	1.19549e-06	0.492467	0.492465	1.03566	0.326381	0.681021	0.35464	1.16123	0.986503	1.07387	0.087362	1.04219	0.81227	0.92723	0.11496	1	1	1	0

## Sheet: Fig 3 D raw data
Data used for Fig 3D. Concentration-response curve obtained with 5-HT (concentrations are shown in blue and expressed in molar) in untransfected cells, cells transfected with the wild type receptor and cells transfected with four different mutants. Relative fluorescence units obtained with 3 biological replicates (R1-3), with 3 technical replicates performed per each biological replicate.
	Control (HEK-GNA15 untransfected)							WT (Eca-5-HT1a)							D118A
Concentration	1st	2nd	3rd	Ave	S.em.		Concentration	1st	2nd	3rd	Ave	S.em.		Concentration	1st	2nd	3rd	Ave	S.em.
1e-11	101.494	87.0186	100.078	96.1968	4.60726		1e-11	65.1435	78.2844	65.327	69.585	4.35003		1e-11	72.845	67.4446	52.9968	64.4288	5.92478
1e-10	89.1872		94.1109	91.6491	2.46181		1e-10	64.1904		59.1592	61.6748	2.51556		1e-10	60.6225		69.2201	64.9213	4.29876
1e-09	85.5848	96.3945	95.7399	92.5731	3.49923		1e-09	64.9748	99.6802	65.0269	76.5606	11.5598		1e-09	67.8052	56.4094	69.0513	64.422	4.02239
1e-08	91.7438	90.5614	96.3642	92.8898	1.7704		1e-08	109.893	137.08	128.722	125.232	8.03992		1e-08	54.9907	68.5431	57.9107	60.4815	4.11799
1e-07	91.8019	92.4959	79.0344	87.7774	4.37609		1e-07	151.65	185.38	168.802	168.61	9.73742		1e-07	63.8777	76.8248	78.027	72.9098	4.52937
1e-06	92.4853	94.0766	105.645	97.4024	4.14698		1e-06	169.432	205.202	202.079	192.238	11.4384		1e-06	62.1913	79.0301	61.7394	67.6536	5.68975
1e-05	93.7829	89.087	106.028	96.2994	5.04986		1e-05	172.803	203.546	197.664	191.338	9.4214		1e-05	61.3129	73.4923	66.1201	66.9751	3.5418
0.0001	102.457	81.5499	109.043	97.6832	8.28764		0.0001	200	200	200	200	2.83373e-06		0.0001	76.8015	70.5253	70.0453	72.4574	2.1765
	C122A							T123A							W542A
Concentration	1st	2nd	3rd	Ave	S.em.		Concentration	1st	2nd	3rd	Ave	S.em.		Concentration	1st	2nd	3rd	Ave	S.em.
1e-11	66.6127	81.3066	50.2184	66.0459	8.97888		1e-11	68.8123	82.9341	39.3913	63.7126	12.8258		1e-11	66.8825	80.4483	66.2862	71.2057	4.62452
1e-10	57.3563		2.46497	29.9106	27.4457		1e-10	70.5402		50.2184	60.3793	10.1609		1e-10	73.794		52.1073	62.9506	10.8434
1e-09	68.3973	84.9886	23.0528	58.8129	18.5104		1e-09	62.5455	80.3028	35.2999	59.3827	13.0871		1e-09	65.1186	83.0679	54.7464	67.6443	8.27268
1e-08	54.8675	91.8999	60.8204	69.196	11.4813		1e-08	53.2268	89.8231	40.8461	61.2987	14.7032		1e-08	72.2017	86.6596	73.8285	77.5633	4.57235
1e-07	69.7586	81.5988	29.7591	60.3722	15.6835		1e-07	65.5392	85.1426	34.3917	61.6912	14.7763		1e-07	76.5387	96.3775	69.137	80.6844	8.13228
1e-06	60.6336	90.3107	58.6716	69.872	10.2351		1e-06	61.3391	80.0967	39.9432	60.4597	11.5996		1e-06	78.7743	86.8497	58.752	74.792	8.35195
1e-05	97.1612	114.108	118.71	109.993	6.55198		1e-05	71.3841	91.9754	87.4447	83.6014	6.24709		1e-05	66.0372	88.6642	81.1805	78.6273	6.65542
0.0001	144.006	148.076	204.59	165.557	19.5515		0.0001	112.016	133.377	168.754	138.049	16.5445		0.0001	75.2106	98.1707	79.0826	84.1546	7.09661

## Sheet: Fig 4 raw data
Data used for Figure 4. A) Concentration-response curve obtained with 5-HT , α-methylserotonin (α-MTS) and 5-methoxytryptamine (α-MTT) in cells transfected with Eca-5-HT1a (concentrations are expressed in molar). B) Concentration-dependent inhibition of Eca-5-HT1a obtained with with methysergide on 5-HT (0.03 µM), α-methylserotonin (10 µM) and 5-methoxytryptamine (1 µM) mediated activation. Relat…
Data used for Fig 4A	5HT						α-MTS						5-MTT
	1ST	2ND	3RD	Ave	SE		1ST	2ND	3RD	Ave	StDev		1ST	2ND	3RD	Ave	StDev
1e-11	-7.66482	-2.14752	0.322686	-3.16322	2.36106		-8.29016	-3.02295	-2.49085	-4.60132	1.85081		-9.24305	-4.3737	-6.50085	-6.70587	1.40939
1e-10	16.1098	0.533461	1.37051	6.0046	5.05839		-3.05521	-3.91889	-3.08908	-3.35439	0.282416		-5.97344	27.9417	12.853	11.6071	9.81026
1e-09	46.9418	23.4654	26.2391	32.2154	7.40659		-5.80073	-2.67756	-1.63881	-3.37237	1.25066		-2.50134	-2.22959	-1.9905	-2.24048	0.147567
1e-08	40.9982	81.7768	81.7447	68.1732	13.5875		-6.55113	0.037616	-0.34444	-2.28598	2.13542		14.341	8.93547	6.10928	9.79526	2.41487
1e-07	79.8404	96.9394	83.34	86.7066	5.2152		-6.24144	0.861745	2.43646	-0.981078	2.66918		6.66428	54.1634	40.9485	33.9254	14.1543
1e-06	89.0953	100.325	101.559	96.9931	3.96491		-2.68001	30.8142	28.8206	18.9849	10.8477		66.3332	85.4769	82.5641	78.1247	5.95543
1e-05	92.5674	102.64	83.01	92.7391	5.66732		37.5737	72.3489	60.3531	56.7586	10.1984		92.6687	90.6473	85.7801	89.6987	2.04436
0.0001	100	100	100	100	7.52e-07		61.801	84.7724	69.8778	72.1504	6.72794		87.8745	90.3909	68.0033	82.0896	7.08047
EC50 (µM)				0.0020 ± 0.001						2.73 ± 0.73						0.098 ± 0.05
Data used for Fig 4B
	5HT (0.03 µM)						α-MTS (10 µM)						5-MTT (1 µM)
	1st	2nd	3rd	Ave	SE		1st	2nd	3rd	Ave	SE		1st	2nd	3rd	Ave	SE
1e-09	100	99.9971	100	99.999	0.000967		84.0061	76.8578	62.2267	74.3635	6.40966		45.6345	45.6692	19.3401	36.8813	8.77058
1e-07	106.385	103.981	94.9915	101.786	3.46733		83.4217	78.6113	68.0542	76.6957	4.53845		42.4104	51.2538	21.6007	38.4216	8.78939
3e-07	106.579	102.217	89.3469	99.381	5.17265		81.0269	78.3622	67.4856	75.6249	4.14169		55.5893	46.3923	19.5736	40.5184	10.8037
1e-06	104.277	97.8517	81.6176	94.5821	6.74243		79.3616	72.4776	55.5905	69.1432	7.06174		48.3359	43.3617	17.0863	36.2613	9.69443
3e-06	91.1004	88.8664	82.3892	87.452	2.61227		66.4276	62.0652	41.5195	56.6708	7.67961		29.0481	28.9731	5.38071	21.134	7.87667
1e-05	68.6413	75.1139	41.6988	61.818	10.2317		39.9129	44.3461	15.0152	33.0914	9.12825		12.0981	7.41319	-7.9797	3.84386	6.0645
3e-05	38.8944	46.9486	26.7885	37.5438	5.85877		15.6808	20.2418	4.03046	13.3177	4.82666		3.47933	-3.97386	-9.78003	-3.42486	3.83748
0.0001	13.4817	8.28633	-2.15228	6.5386	4.59698		2.81426	0.464383	-4.35871	-0.36002	2.11129		-0.3307	-2.88546	-4.29442	-2.50353	1.16005
IC50 (µM)				25.0 ± 5.5						9.6 ± 0.87						36.7 ± 0.39

## Sheet: S1 Fig raw data
Data used for S7 Fig. Antigen analysis by western blot and antibody titer evaluation by ELISA. B) The recombinant antigen produced (Eca-5HT1aICL3) was administered in six mice and then anti-Eca-5HT1aICL3 antibody titers were evaluated by ELISA technique. “Pre-immune mice 1” represents the specific antibody titer of pre-immunized mice 1.
Dilution	100	200	400	800	1600	3200	6400	12800	25600	51200	102400	204800
Mice #
1	1.108	1.312	1.211	1.315	1.252	1.109	0.867	0.584	0.401	0.248	0.2	0.126
2	1.243	1.401	0.946	1.187	1.043	0.805	0.537	0.374	0.262	0.194	0.149	0.105
3	1.275	1.272	1.125	1.165	0.996	0.834	0.594	0.407	0.287	0.197	0.147	0.147
4	1.185	1.192	1.031	1.144	1.038	0.873	0.66	0.479	0.319	0.254	0.194	0.163
5	1.244	1.328	1.115	1.142	0.919	0.729	0.515	0.353	0.258	0.205	0.125	0.15
6	1.286	1.312	1.216	1.165	0.973	0.793	0.577	0.426	0.29	0.223	0.125	0.143
Pre-immune mice 1	0.191	0.191	0.175	0.17	0.182	0.14

## Sheet: S2 Fig raw data
Data used for S1 Fig. Transcriptional expression levels (in RPKM, or reads per kilobase per million reads) for each serotonergic receptor in Echinococcus granulosus sensu stricto (G1 genotype) were from Zheng et al. [26].
	Oncosphere	Cyst	Protoscolex	Adult
Egr-5-HT1a	0	0	29	0
Egr-5-HT1b	0	0	7	0
Egr-5-HT7a	0	7	32	3
Egr-5-HT7b	0	4	71	7
